# Supplementary material for: (S)-6-{[(S)-2,2-Dimethyl-1,3-dioxolan-4-yl]meth­yl}-5,5-difluoro-5,6-dihydro-2H-pyran-2-one
Source: Acta Crystallogr Sect E Struct Rep Online. 2009 Jul 25;65(Pt 8):o1967. doi: 10.1107/S1600536809028256 (PMC2977082; doi:10.1107/S1600536809028256)
Supplement: Supplementary file 2 [file e-65-o1967-Isup2.hkl]

# 
# h,k,l, Fc-squared, Fo-squared, sigma(Fo-squared) and status flag 
# 
data_I
_shelx_title ' cd26334 in P2(1)2(1)2(1)' 
_shelx_refln_list_code          4 
_shelx_F_calc_maximum      105.62 
_exptl_crystal_F_000       520.00 
_reflns_d_resolution_high  0.7964 
 
loop_ 
 _symmetry_equiv_pos_as_xyz 
 'x, y, z' 
 '-x+1/2, -y, z+1/2' 
 '-x, y+1/2, -z+1/2' 
 'x+1/2, -y+1/2, -z' 
 
_cell_length_a     5.8003 
_cell_length_b     7.8135 
_cell_length_c    25.9769 
_cell_angle_alpha  90.000 
_cell_angle_beta   90.000 
_cell_angle_gamma  90.000 
 
_shelx_F_squared_multiplier     1.000 
 
loop_ 
 _refln_index_h 
 _refln_index_k 
 _refln_index_l 
 _refln_F_squared_calc 
 _refln_F_squared_meas 
 _refln_F_squared_sigma 
 _refln_observed_status 
   2   0   0      550.98      469.46     21.81 o 
   4   0   0       44.60       52.79     10.32 o 
   6   0   0      112.43      116.29      8.20 o 
   1   1   0     3766.45     3065.71    296.03 o 
   2   1   0      330.57      275.60     21.19 o 
   3   1   0      204.63      175.42     14.69 o 
   4   1   0       17.48       20.43      2.77 o 
   5   1   0       10.75       10.32      1.63 o 
   6   1   0       14.00       13.08      2.01 o 
   7   1   0        1.78        2.09      2.33 o 
   0   2   0     4661.98     3796.53    199.74 o 
   1   2   0      959.03      929.91    134.33 o 
   2   2   0      860.72      761.29     58.38 o 
   3   2   0      344.73      277.78     12.71 o 
   4   2   0        2.64        2.96      0.71 o 
   5   2   0       57.28       46.46      2.77 o 
   6   2   0       11.65        9.81      2.39 o 
   7   2   0        0.06        2.49      2.25 o 
   1   3   0        3.50        4.22      0.83 o 
   2   3   0      862.54      928.30     81.77 o 
   3   3   0       78.71       74.57      2.46 o 
   4   3   0       28.44       27.49      2.05 o 
   5   3   0       38.51       41.37      3.79 o 
   6   3   0       16.43       18.15      3.04 o 
   0   4   0      184.11      165.78      6.75 o 
   1   4   0     1682.32     1844.65    259.18 o 
   2   4   0      443.46      512.78     78.59 o 
   3   4   0       80.87       70.33      7.14 o 
   4   4   0       64.78       58.57      2.96 o 
   5   4   0      126.94      102.08      7.52 o 
   6   4   0        1.69        2.85      1.99 o 
   1   5   0        3.38        2.87      0.66 o 
   2   5   0       87.72       85.71      2.83 o 
   3   5   0       65.54       64.28      4.80 o 
   4   5   0       46.90       47.29      2.91 o 
   5   5   0        4.75        2.57      1.82 o 
   6   5   0        0.19        1.41      1.87 o 
   0   6   0      544.00      540.85     67.64 o 
   1   6   0        0.18        0.32      0.79 o 
   2   6   0       15.57       13.13      1.50 o 
   3   6   0        6.53        7.66      1.31 o 
   4   6   0       30.06       31.05      2.96 o 
   5   6   0        0.62       -0.28      1.50 o 
   1   7   0       13.97       14.32      2.03 o 
   2   7   0       55.65       52.96      3.85 o 
   3   7   0        7.60        7.79      1.39 o 
   4   7   0        4.54        5.73      1.49 o 
   5   7   0        4.84        6.30      2.17 o 
   0   8   0      152.29      136.99      9.16 o 
   1   8   0       22.22       23.42      2.70 o 
   2   8   0        1.96        1.14      1.13 o 
   3   8   0        0.05        0.40      0.99 o 
   4   8   0        0.76        0.53      1.42 o 
   1   9   0        3.93        3.45      2.61 o 
   2   9   0        0.10        0.39      1.23 o 
   1   0   1        2.70        3.30      0.87 o 
   2   0   1     1032.18      925.20    101.88 o 
   3   0   1      225.34      241.07     24.93 o 
   4   0   1      356.73      309.82     30.71 o 
   5   0   1        1.43        1.59      0.78 o 
   6   0   1        1.70        0.44      1.38 o 
   7   0   1       18.75       23.88      3.49 o 
   0   1   1      998.61      876.39     30.76 o 
   1   1   1     8793.49     7669.87    299.04 o 
   2   1   1      317.00      282.55     17.26 o 
   3   1   1      141.25      130.39      7.62 o 
   4   1   1      143.60      118.92      5.22 o 
   5   1   1        5.98        4.98      0.83 o 
   6   1   1        9.45        8.80      1.27 o 
   7   1   1       34.80       39.42      4.43 o 
   0   2   1      330.28      301.89     10.14 o 
   1   2   1     5942.31     5603.21    337.91 o 
   2   2   1     2198.63     1919.13     91.44 o 
   3   2   1       43.73       40.20      1.29 o 
   4   2   1       21.12       20.84      1.01 o 
   5   2   1        9.20        9.26      1.15 o 
   6   2   1       22.27       22.40      2.26 o 
   7   2   1       10.66       11.47      2.12 o 
   0   3   1     1031.13      909.98     28.35 o 
   1   3   1      456.15      491.72     48.22 o 
   2   3   1      750.96      793.20     52.37 o 
   3   3   1      321.82      301.89     10.61 o 
   4   3   1       16.70       18.37      1.22 o 
   5   3   1       52.56       47.22      2.71 o 
   6   3   1       11.73        8.68      1.63 o 
   0   4   1      120.81      108.19      4.02 o 
   1   4   1     1335.08     1448.41    141.25 o 
   2   4   1      791.98      895.68     83.41 o 
   3   4   1       43.83       42.30      3.48 o 
   4   4   1       99.22       81.71      2.46 o 
   5   4   1       29.81       26.72      2.48 o 
   6   4   1       15.90       15.75      2.16 o 
   0   5   1      111.33       98.64      4.74 o 
   1   5   1      103.39      102.95      7.52 o 
   2   5   1       41.46       41.98      1.43 o 
   3   5   1       48.27       44.85      2.13 o 
   4   5   1        6.15        5.79      1.10 o 
   5   5   1        1.72        2.10      1.19 o 
   6   5   1        9.81       12.79      2.09 o 
   0   6   1      175.15      168.04     17.09 o 
   1   6   1       33.06       32.55      3.16 o 
   2   6   1       30.52       29.90      1.44 o 
   3   6   1       18.91       21.06      1.38 o 
   4   6   1       27.22       28.15      1.96 o 
   5   6   1        0.19        0.04      1.11 o 
   0   7   1      192.86      195.79     19.30 o 
   1   7   1      134.40      127.97      4.15 o 
   2   7   1        3.35        3.30      0.89 o 
   3   7   1       13.47       14.00      1.26 o 
   4   7   1        2.06        1.46      0.77 o 
   5   7   1        2.62        3.61      1.42 o 
   0   8   1        5.78        3.50      1.56 o 
   1   8   1      105.26      110.99      3.69 o 
   2   8   1       13.81       13.75      1.52 o 
   3   8   1        0.72        1.17      0.76 o 
   4   8   1        0.51        1.40      1.14 o 
   0   9   1        1.19        2.01      1.21 o 
   1   9   1        0.94        2.53      1.05 o 
   2   9   1       28.54       37.43      2.52 o 
   0   0   2     2524.98     2635.75     23.90 o 
   1   0   2     2201.41     1894.40    139.04 o 
   2   0   2      507.77      565.72     83.64 o 
   3   0   2       96.46       83.06      8.23 o 
   4   0   2        3.82        3.70      0.71 o 
   5   0   2        7.01        7.75      1.22 o 
   6   0   2       48.77       51.73      3.97 o 
   7   0   2        0.00        0.57      1.46 o 
   0   1   2     1125.09     1064.23     88.45 o 
   1   1   2      930.48      758.97     37.68 o 
   2   1   2     1768.71     1536.97     77.78 o 
   3   1   2      492.49      438.72     21.86 o 
   4   1   2        5.72        5.81      0.62 o 
   5   1   2        1.31        0.88      0.58 o 
   6   1   2       67.77       71.07      2.65 o 
   7   1   2        1.83        4.08      1.81 o 
   0   2   2     1779.42     1617.98     98.92 o 
   1   2   2     1250.40     1143.89     75.75 o 
   2   2   2      941.99      922.18     45.62 o 
   3   2   2      146.78      124.93      3.38 o 
   4   2   2      101.74       85.18      3.68 o 
   5   2   2       44.93       38.23      1.85 o 
   6   2   2       47.67       47.11      2.87 o 
   7   2   2        1.37        1.36      1.31 o 
   0   3   2       37.19       38.28      2.26 o 
   1   3   2     3058.00     3030.27    191.99 o 
   2   3   2      277.35      305.77     21.91 o 
   3   3   2       22.34       22.69      1.05 o 
   4   3   2       99.33       82.01      3.52 o 
   5   3   2      147.51      126.41      4.22 o 
   6   3   2       26.24       29.03      2.63 o 
   0   4   2       17.38       15.51      1.08 o 
   1   4   2      427.53      428.65     32.20 o 
   2   4   2      202.98      222.99     17.35 o 
   3   4   2      135.26      121.19      6.62 o 
   4   4   2       24.44       21.52      1.75 o 
   5   4   2       12.52       11.34      1.83 o 
   6   4   2        1.44        1.98      1.27 o 
   0   5   2        2.22        2.71      0.53 o 
   1   5   2       76.87       67.91      4.13 o 
   2   5   2       59.22       54.13      1.60 o 
   3   5   2       29.31       27.24      1.37 o 
   4   5   2       30.29       30.45      1.91 o 
   5   5   2        3.28        1.89      1.16 o 
   6   5   2        5.21        6.29      1.63 o 
   0   6   2      658.38      640.43     68.36 o 
   1   6   2      183.19      179.79     10.88 o 
   2   6   2       35.02       32.44      1.42 o 
   3   6   2        1.62        2.29      0.65 o 
   4   6   2        4.31        3.30      0.90 o 
   5   6   2        4.71        5.13      1.48 o 
   0   7   2      395.34      416.73     58.26 o 
   1   7   2       37.38       34.77      1.95 o 
   2   7   2        6.48        5.38      1.00 o 
   3   7   2        1.78        1.99      0.72 o 
   4   7   2        3.15        3.38      1.05 o 
   5   7   2        0.01       -1.52      1.01 o 
   0   8   2       13.56       11.42      2.50 o 
   1   8   2       37.98       40.16      2.33 o 
   2   8   2        0.38        1.00      0.74 o 
   3   8   2        3.72        4.57      1.04 o 
   4   8   2        1.67        0.72      1.03 o 
   0   9   2        8.60        9.59      2.38 o 
   1   9   2       12.18       13.62      1.92 o 
   2   9   2        7.42        7.21      1.27 o 
   1   0   3     3200.18     3020.83    201.61 o 
   2   0   3      430.98      443.40     63.73 o 
   3   0   3       98.79      105.17     11.91 o 
   4   0   3       99.32      103.13      9.37 o 
   5   0   3        6.28        6.00      1.13 o 
   6   0   3       10.22        9.37      1.83 o 
   7   0   3       48.54       62.86      4.71 o 
   0   1   3     1635.79     1727.91    167.90 o 
   1   1   3     1924.97     1834.68    118.78 o 
   2   1   3      179.00      164.13      7.87 o 
   3   1   3      368.16      344.92     15.77 o 
   4   1   3        7.69        8.10      0.68 o 
   5   1   3       23.34       22.96      1.43 o 
   6   1   3        7.29        6.60      1.26 o 
   7   1   3        6.15        9.70      2.37 o 
   0   2   3      753.58      707.83     60.77 o 
   1   2   3     2189.90     2123.94    117.63 o 
   2   2   3      458.35      397.01     15.67 o 
   3   2   3       58.59       54.04      1.21 o 
   4   2   3       35.39       34.96      1.51 o 
   5   2   3       14.03       14.12      1.33 o 
   6   2   3        1.73        2.90      1.24 o 
   7   2   3       11.70       13.89      2.45 o 
   0   3   3     2397.48     2302.39    173.86 o 
   1   3   3      861.12      793.95     32.89 o 
   2   3   3     1117.51     1212.16     94.78 o 
   3   3   3       64.11       57.52      2.36 o 
   4   3   3       69.88       63.25      3.84 o 
   5   3   3       89.53       84.49      3.48 o 
   6   3   3        3.77        1.90      1.10 o 
   0   4   3       45.70       42.78      3.74 o 
   1   4   3      105.98       89.48      5.50 o 
   2   4   3      460.59      480.24     39.32 o 
   3   4   3      157.12      130.80      5.09 o 
   4   4   3       27.81       24.80      1.82 o 
   5   4   3       58.75       48.88      2.90 o 
   6   4   3        2.46        2.29      1.31 o 
   0   5   3      126.71      120.81     10.40 o 
   1   5   3      314.93      285.23     11.50 o 
   2   5   3       92.44       94.10      6.61 o 
   3   5   3       98.09       92.18      3.40 o 
   4   5   3       43.71       41.90      2.27 o 
   5   5   3        7.08        5.04      1.39 o 
   6   5   3        2.39        2.30      1.37 o 
   0   6   3       64.03       60.39      5.92 o 
   1   6   3      128.65      117.16      3.39 o 
   2   6   3      147.52      130.77      2.70 o 
   3   6   3       53.82       54.71      1.88 o 
   4   6   3        0.80        0.13      0.77 o 
   5   6   3        8.62        8.75      1.65 o 
   0   7   3      187.56      187.04     29.17 o 
   1   7   3       16.84       17.97      1.53 o 
   2   7   3       24.55       22.49      1.75 o 
   3   7   3       12.76       12.00      1.21 o 
   4   7   3        6.81        7.81      1.33 o 
   5   7   3        1.00        0.37      1.16 o 
   0   8   3       42.08       42.14      6.31 o 
   1   8   3        5.22        4.89      1.23 o 
   2   8   3       22.78       24.00      1.90 o 
   3   8   3        2.41        2.73      0.95 o 
   4   8   3        0.03       -0.08      1.07 o 
   0   9   3        2.82        5.24      1.83 o 
   1   9   3        5.42        9.31      1.65 o 
   2   9   3        2.33        3.22      1.13 o 
   0   0   4      565.30      805.36      8.95 o 
   1   0   4    11154.55    11219.44    130.85 o 
   2   0   4       88.54       75.09      6.64 o 
   3   0   4      308.01      296.50     25.62 o 
   4   0   4        6.32        6.68      0.96 o 
   5   0   4       55.72       48.99      2.38 o 
   6   0   4       36.45       37.57      3.10 o 
   7   0   4        0.88        1.67      2.65 o 
   0   1   4     9904.98    11410.20   1055.68 o 
   1   1   4       22.33       27.92      2.33 o 
   2   1   4      127.10      121.02      5.93 o 
   3   1   4       45.34       46.20      1.67 o 
   4   1   4       33.69       33.92      1.88 o 
   5   1   4        3.12        2.75      0.70 o 
   6   1   4       14.68       13.72      1.62 o 
   7   1   4        0.95        0.83      1.41 o 
   0   2   4     1030.89      971.18     80.13 o 
   1   2   4     1461.17     1418.15     94.59 o 
   2   2   4       90.08       85.91      4.01 o 
   3   2   4      428.38      381.34     14.82 o 
   4   2   4       18.59       16.44      1.31 o 
   5   2   4        8.39        9.55      1.13 o 
   6   2   4        7.09        7.32      1.52 o 
   7   2   4        3.64        5.64      1.75 o 
   0   3   4       11.74       11.93      1.39 o 
   1   3   4      675.85      680.64     45.28 o 
   2   3   4       20.69       17.78      1.06 o 
   3   3   4      147.62      152.94      9.24 o 
   4   3   4       73.58       59.42      3.40 o 
   5   3   4       19.44       13.63      1.83 o 
   6   3   4        1.47        1.43      1.10 o 
   0   4   4        3.83        3.65      0.54 o 
   1   4   4      250.30      256.05     19.47 o 
   2   4   4      125.66      131.56      9.80 o 
   3   4   4      160.69      164.76     11.77 o 
   4   4   4       11.61       11.77      1.40 o 
   5   4   4       56.98       55.28      3.10 o 
   6   4   4       17.94       14.38      2.11 o 
   0   5   4      224.47      200.47     18.81 o 
   1   5   4      656.88      634.58     56.74 o 
   2   5   4       24.78       26.36      2.00 o 
   3   5   4       18.27       18.29      1.20 o 
   4   5   4        4.45        5.50      1.13 o 
   5   5   4       24.00       19.85      2.25 o 
   6   5   4        4.93        6.44      1.73 o 
   0   6   4       22.93       21.35      3.39 o 
   1   6   4       14.09       15.44      1.85 o 
   2   6   4       15.63       18.30      1.25 o 
   3   6   4        6.75        7.53      0.95 o 
   4   6   4        0.38        0.23      0.78 o 
   5   6   4        8.39       10.56      1.78 o 
   0   7   4      171.85      186.54     31.36 o 
   1   7   4       88.01       82.73      4.37 o 
   2   7   4       45.37       45.80      2.18 o 
   3   7   4       32.69       32.43      1.79 o 
   4   7   4        8.83        9.61      1.47 o 
   5   7   4        1.18        1.70      1.36 o 
   0   8   4        4.05        4.18      1.79 o 
   1   8   4       21.94       21.12      2.00 o 
   2   8   4       23.28       25.57      1.98 o 
   3   8   4        0.95        1.17      0.83 o 
   4   8   4        1.45        1.42      1.13 o 
   0   9   4       26.63       28.16      3.86 o 
   1   9   4       11.61       14.49      1.79 o 
   2   9   4       19.25       23.15      2.26 o 
   1   0   5     1378.06     1565.20     20.22 o 
   2   0   5       55.19       52.30      5.99 o 
   3   0   5      419.42      423.49     51.91 o 
   4   0   5      217.69      228.33     31.82 o 
   5   0   5        7.93        5.27      1.29 o 
   6   0   5        0.89        0.36      1.12 o 
   7   0   5        0.07       -0.88      1.36 o 
   0   1   5     4639.73     5715.38    805.34 o 
   1   1   5      415.74      450.91     31.78 o 
   2   1   5       95.99       93.81      3.46 o 
   3   1   5      669.63      615.73     22.07 o 
   4   1   5       31.71       30.54      1.28 o 
   5   1   5        3.82        4.23      0.81 o 
   6   1   5        0.99        1.37      0.94 o 
   7   1   5        4.70        6.50      2.01 o 
   0   2   5      848.43      873.97    100.65 o 
   1   2   5      385.88      356.94     24.71 o 
   2   2   5       27.75       32.18      1.93 o 
   3   2   5      139.96      129.96      6.30 o 
   4   2   5       38.83       38.41      1.56 o 
   5   2   5       67.17       61.84      2.25 o 
   6   2   5        1.64        1.44      1.11 o 
   7   2   5        5.04        6.29      1.82 o 
   0   3   5        1.96        2.45      0.48 o 
   1   3   5       21.16       30.41      5.50 o 
   2   3   5     1367.10     1271.86     64.55 o 
   3   3   5       33.56       30.28      1.56 o 
   4   3   5       56.95       55.08      3.97 o 
   5   3   5       14.70       11.94      1.70 o 
   6   3   5        0.56        0.56      1.03 o 
   0   4   5       44.51       44.72      6.01 o 
   1   4   5      194.09      205.03     13.92 o 
   2   4   5        5.30        4.39      0.61 o 
   3   4   5       86.76       71.52      5.70 o 
   4   4   5       33.39       29.73      1.97 o 
   5   4   5       11.71        7.86      1.61 o 
   6   4   5        5.74        4.34      1.47 o 
   0   5   5       22.28       29.56      3.79 o 
   1   5   5      168.96      191.47     18.67 o 
   2   5   5      102.98      116.54      8.26 o 
   3   5   5       37.65       34.21      1.54 o 
   4   5   5       25.69       24.90      1.99 o 
   5   5   5        1.87        1.95      1.24 o 
   6   5   5        3.12        3.00      1.49 o 
   0   6   5       98.09       99.86      8.54 o 
   1   6   5      299.40      305.04     29.55 o 
   2   6   5      115.01       91.67      3.84 o 
   3   6   5       67.82       63.56      2.98 o 
   4   6   5        1.77        1.92      0.91 o 
   5   6   5        3.83        4.60      1.37 o 
   0   7   5       38.22       42.98      8.27 o 
   1   7   5       52.67       54.33      2.40 o 
   2   7   5       25.56       24.40      1.82 o 
   3   7   5       10.29       12.88      1.27 o 
   4   7   5        1.68        1.75      0.90 o 
   0   8   5       31.05       37.17      7.23 o 
   1   8   5        3.87        3.76      1.08 o 
   2   8   5        0.17        0.50      0.80 o 
   3   8   5        4.03        4.30      1.03 o 
   4   8   5        8.47       13.99      2.36 o 
   0   9   5        3.18        3.15      1.64 o 
   1   9   5        9.70       12.52      1.68 o 
   2   9   5        0.92        1.98      1.01 o 
   0   0   6     1193.81     1735.92     16.56 o 
   1   0   6        4.69        5.01      0.44 o 
   2   0   6      708.40      798.89      9.90 o 
   3   0   6      111.06      114.23     13.32 o 
   4   0   6        0.99        0.88      0.62 o 
   5   0   6        1.08        0.88      0.78 o 
   6   0   6       40.63       37.88      5.10 o 
   7   0   6        0.51        0.53      1.50 o 
   0   1   6     3938.00     4958.76    604.89 o 
   1   1   6     1769.28     2085.71    135.53 o 
   2   1   6      272.82      276.54     10.31 o 
   3   1   6      293.81      290.00     11.66 o 
   4   1   6       24.60       27.49      2.20 o 
   5   1   6       11.71       12.66      0.99 o 
   6   1   6       13.58       15.76      1.75 o 
   7   1   6        4.05        3.51      1.52 o 
   0   2   6     1074.12     1093.95    130.46 o 
   1   2   6      712.17      678.86     43.68 o 
   2   2   6      747.75      764.06     50.10 o 
   3   2   6       26.85       31.34      1.33 o 
   4   2   6      123.63      114.97      5.84 o 
   5   2   6        4.33        5.10      0.89 o 
   6   2   6       18.12       15.90      2.02 o 
   7   2   6        2.24        3.28      1.58 o 
   0   3   6       82.58       81.73      9.63 o 
   1   3   6      283.08      284.65     20.70 o 
   2   3   6      320.33      319.32     27.11 o 
   3   3   6      167.71      164.88      8.76 o 
   4   3   6       98.85       91.17      3.19 o 
   5   3   6       26.62       26.44      2.34 o 
   6   3   6        7.49        8.49      1.64 o 
   0   4   6       39.27       41.91      6.34 o 
   1   4   6       39.92       43.64      3.52 o 
   2   4   6      298.77      302.69     23.20 o 
   3   4   6      224.20      217.90     14.89 o 
   4   4   6       24.49       23.26      1.87 o 
   5   4   6        2.08        2.08      1.22 o 
   6   4   6        4.54        5.70      1.57 o 
   0   5   6       62.23       68.55      9.32 o 
   1   5   6        5.74        4.86      0.76 o 
   2   5   6       61.24       60.49      2.15 o 
   3   5   6       57.01       51.62      1.96 o 
   4   5   6       27.52       25.37      2.04 o 
   5   5   6       24.33       23.71      2.44 o 
   6   5   6        3.20        5.15      1.70 o 
   0   6   6      162.65      151.35     19.85 o 
   1   6   6        3.55        3.43      0.72 o 
   2   6   6        5.78        4.14      0.76 o 
   3   6   6       16.44       16.83      1.39 o 
   4   6   6        0.67        0.28      0.82 o 
   5   6   6       10.36       10.04      1.79 o 
   0   7   6        1.79        2.57      1.25 o 
   1   7   6       55.99       57.93      5.77 o 
   2   7   6       25.75       22.92      1.75 o 
   3   7   6       11.39       10.52      1.19 o 
   4   7   6        2.28        0.69      0.77 o 
   0   8   6       34.23       42.45      7.05 o 
   1   8   6       18.71       17.30      1.82 o 
   2   8   6        3.14        3.70      0.98 o 
   3   8   6        1.49        1.38      0.86 o 
   0   9   6        1.02        0.95      1.28 o 
   1   9   6        5.71        7.40      1.30 o 
   2   9   6        1.28        3.20      1.14 o 
   1   0   7     1601.12     2050.97    118.80 o 
   2   0   7     1798.83     1901.05     12.30 o 
   3   0   7      335.28      353.29     29.74 o 
   4   0   7        4.21        3.87      0.85 o 
   5   0   7        1.44        3.46      1.15 o 
   6   0   7        2.03        3.02      1.42 o 
   7   0   7        2.84        7.41      2.61 o 
   0   1   7      572.71      690.30     77.88 o 
   1   1   7      201.26      246.73     17.01 o 
   2   1   7       42.92       43.16      2.25 o 
   3   1   7      178.96      170.86      5.59 o 
   4   1   7        7.36        9.34      0.98 o 
   5   1   7       46.76       50.07      3.30 o 
   6   1   7       10.91       10.13      1.53 o 
   7   1   7        8.14       10.94      2.13 o 
   0   2   7       66.57       68.57      8.42 o 
   1   2   7       38.35       43.38      3.20 o 
   2   2   7      221.26      235.84     14.21 o 
   3   2   7       20.11       21.15      0.83 o 
   4   2   7      159.76      158.22      6.86 o 
   5   2   7       28.65       29.75      1.74 o 
   6   2   7        5.78        4.97      1.37 o 
   0   3   7      524.23      503.54     65.26 o 
   1   3   7     1289.80     1288.92     93.12 o 
   2   3   7      153.81      167.33     13.05 o 
   3   3   7      545.82      548.73     37.21 o 
   4   3   7      168.47      158.11      8.44 o 
   5   3   7        5.56        6.59      1.23 o 
   6   3   7        2.01        1.63      1.05 o 
   0   4   7       18.45       32.26      5.56 o 
   1   4   7       41.27       43.10      3.57 o 
   2   4   7       88.64       87.46      6.99 o 
   3   4   7       13.49       12.29      1.00 o 
   4   4   7      196.43      180.45      5.69 o 
   5   4   7       20.90       19.02      1.87 o 
   6   4   7        6.55        8.86      1.80 o 
   0   5   7      154.10      143.57     20.50 o 
   1   5   7       60.28       65.30      7.09 o 
   2   5   7       66.42       69.26      4.45 o 
   3   5   7      119.57      111.71      3.49 o 
   4   5   7       36.54       33.36      2.20 o 
   5   5   7        3.47        4.57      1.22 o 
   6   5   7        3.12        3.98      1.62 o 
   0   6   7        4.87        4.92      1.25 o 
   1   6   7       94.69       91.77      8.16 o 
   2   6   7       32.99       30.63      1.64 o 
   3   6   7       44.62       42.34      1.93 o 
   4   6   7        4.46        2.83      1.00 o 
   5   6   7       10.74       15.25      2.13 o 
   0   7   7        6.06        3.22      1.32 o 
   1   7   7       23.42       25.53      2.80 o 
   2   7   7       44.48       45.85      2.32 o 
   3   7   7        0.98        1.35      0.78 o 
   4   7   7        5.66        7.77      2.04 o 
   0   8   7       41.61       48.54      9.13 o 
   1   8   7        1.48        1.48      0.95 o 
   2   8   7        7.70        6.13      1.15 o 
   3   8   7       14.20       14.98      1.81 o 
   0   9   7       12.53       17.56      3.01 o 
   1   9   7        0.81        2.17      0.99 o 
   2   9   7        4.99        7.04      1.45 o 
   0   0   8      106.53      109.78      3.94 o 
   1   0   8      797.98     1077.59     60.11 o 
   2   0   8     1454.50     1627.64     58.28 o 
   3   0   8       28.62       28.70      2.24 o 
   4   0   8       19.82       21.23      1.57 o 
   5   0   8      126.18      127.73     12.16 o 
   6   0   8        7.02        7.64      1.75 o 
   7   0   8        9.89       14.64      2.83 o 
   0   1   8      505.80      634.27     74.19 o 
   1   1   8     1380.86     1782.85    107.88 o 
   2   1   8      310.32      332.05     17.74 o 
   3   1   8      112.58      107.16      3.30 o 
   4   1   8       79.44       79.04      2.86 o 
   5   1   8       43.81       48.24      3.38 o 
   6   1   8       13.89       13.93      2.42 o 
   7   1   8        3.47        6.81      1.86 o 
   0   2   8      570.17      646.03    113.47 o 
   1   2   8      262.58      290.33     19.60 o 
   2   2   8     1007.32     1038.27     50.02 o 
   3   2   8        0.61        0.74      0.49 o 
   4   2   8        2.80        2.53      0.72 o 
   5   2   8       91.81      103.18      5.88 o 
   6   2   8        2.76        3.65      1.49 o 
   0   3   8       15.40       12.77      2.02 o 
   1   3   8      171.66      166.68     15.67 o 
   2   3   8       53.51       52.81      3.73 o 
   3   3   8      242.08      259.98     20.66 o 
   4   3   8      115.56      106.43      4.86 o 
   5   3   8        9.88        8.83      1.50 o 
   6   3   8        0.72       -0.60      0.94 o 
   0   4   8       14.24       14.01      2.88 o 
   1   4   8       33.91       33.42      3.25 o 
   2   4   8      260.57      250.49     20.87 o 
   3   4   8      298.22      296.09     15.99 o 
   4   4   8      161.00      140.46      6.39 o 
   5   4   8       12.78       14.20      1.72 o 
   6   4   8       12.28       13.93      2.06 o 
   0   5   8       80.54       73.63     12.82 o 
   1   5   8       58.44       52.67      5.19 o 
   2   5   8       17.28       19.89      1.92 o 
   3   5   8       38.71       34.77      1.75 o 
   4   5   8        2.08        0.93      0.95 o 
   5   5   8        1.84        2.46      0.99 o 
   6   5   8        3.00        3.10      1.57 o 
   0   6   8      128.03      143.61     27.84 o 
   1   6   8       62.93       64.88      6.96 o 
   2   6   8        3.00        2.87      0.71 o 
   3   6   8       51.55       49.03      2.73 o 
   4   6   8       10.10       10.70      1.47 o 
   5   6   8        7.38        6.48      1.24 o 
   0   7   8        0.38        0.35      0.94 o 
   1   7   8       70.43       80.39      8.58 o 
   2   7   8      158.03      159.30      6.91 o 
   3   7   8       11.67       11.48      1.42 o 
   4   7   8        4.11        4.73      1.23 o 
   0   8   8        0.56        0.96      1.17 o 
   1   8   8       10.71       13.99      1.85 o 
   2   8   8        1.94        2.70      0.95 o 
   3   8   8        4.00        5.98      1.43 o 
   0   9   8        0.59        1.50      1.52 o 
   1   9   8        8.16        8.45      1.38 o 
   2   9   8        9.00       10.97      1.69 o 
   1   0   9      986.88     1170.87    113.79 o 
   2   0   9       59.07       61.28      3.44 o 
   3   0   9      136.29      144.26      6.04 o 
   4   0   9       88.32       99.36      3.80 o 
   5   0   9      124.82      133.74     11.11 o 
   6   0   9       47.58       50.33      3.34 o 
   7   0   9        6.01        7.74      2.30 o 
   0   1   9        9.67       13.68      1.73 o 
   1   1   9      489.14      655.70     39.25 o 
   2   1   9      798.21      895.74     49.79 o 
   3   1   9      360.73      373.76     15.28 o 
   4   1   9       58.34       59.74      2.02 o 
   5   1   9       60.41       70.29      3.56 o 
   6   1   9        1.71        2.74      1.00 o 
   0   2   9      386.70      451.47     84.72 o 
   1   2   9       67.68       78.90      5.68 o 
   2   2   9      398.47      477.97     31.69 o 
   3   2   9       44.95       44.45      2.73 o 
   4   2   9       92.84       90.76      2.56 o 
   5   2   9       27.25       26.26      1.76 o 
   6   2   9        2.93        3.97      1.41 o 
   0   3   9      438.59      384.70     52.61 o 
   1   3   9      199.13      209.06     17.87 o 
   2   3   9      718.18      679.05     50.42 o 
   3   3   9       36.38       40.50      4.95 o 
   4   3   9      192.77      187.40      8.65 o 
   5   3   9        7.50        7.43      1.47 o 
   6   3   9        3.05        3.45      1.22 o 
   0   4   9       13.52       12.38      1.79 o 
   1   4   9      204.44      217.43     17.84 o 
   2   4   9       96.15       93.56      7.77 o 
   3   4   9        1.61        1.45      0.75 o 
   4   4   9      135.46      125.44      7.16 o 
   5   4   9       11.18        9.84      1.52 o 
   6   4   9        4.77        3.39      1.37 o 
   0   5   9        5.83        7.04      1.58 o 
   1   5   9       94.12       91.82      9.92 o 
   2   5   9       67.33       58.25      5.46 o 
   3   5   9      236.04      219.76     13.39 o 
   4   5   9       52.13       53.43      2.87 o 
   5   5   9       21.94       23.82      1.95 o 
   0   6   9       89.71       96.65     18.27 o 
   1   6   9      182.54      179.66     19.80 o 
   2   6   9      239.20      239.26     16.67 o 
   3   6   9       15.10       15.01      1.66 o 
   4   6   9        2.24        2.06      0.96 o 
   5   6   9        4.65        6.09      1.29 o 
   0   7   9        2.90        3.69      1.34 o 
   1   7   9       39.97       44.07      4.85 o 
   2   7   9       56.07       57.20      3.32 o 
   3   7   9       41.09       37.38      2.87 o 
   4   7   9        6.83        9.09      1.49 o 
   0   8   9       26.91       32.24      7.26 o 
   1   8   9        6.91        5.77      1.21 o 
   2   8   9        6.45        6.19      1.28 o 
   3   8   9        1.91        2.65      1.28 o 
   0   9   9        0.44        1.04      1.36 o 
   1   9   9        3.57        3.21      1.53 o 
   2   9   9        2.21        1.15      1.07 o 
   0   0  10        1.22        0.56      0.72 o 
   1   0  10      478.94      673.34     68.61 o 
   2   0  10      843.77     1022.17     57.56 o 
   3   0  10      402.74      435.17     16.61 o 
   4   0  10      173.05      163.93      6.29 o 
   5   0  10      238.87      239.50     23.72 o 
   6   0  10       19.65       18.49      2.47 o 
   0   1  10        7.51        8.56      0.91 o 
   1   1  10     1565.76     2031.36    120.56 o 
   2   1  10     1866.20     2306.34    131.33 o 
   3   1  10      110.63      125.22      5.25 o 
   4   1  10       25.08       30.91      1.81 o 
   5   1  10       58.44       62.42      3.74 o 
   6   1  10       14.60       14.90      1.58 o 
   0   2  10      116.82      148.20     27.99 o 
   1   2  10      321.85      337.95     27.11 o 
   2   2  10       96.07      108.98      7.87 o 
   3   2  10        9.40       12.98      1.08 o 
   4   2  10      100.77      100.49      4.66 o 
   5   2  10       67.78       67.08      3.61 o 
   6   2  10       27.42       24.74      2.89 o 
   0   3  10      383.63      371.09     77.28 o 
   1   3  10      262.85      261.46     23.36 o 
   2   3  10      526.24      510.46     34.63 o 
   3   3  10     1018.51     1089.76     63.79 o 
   4   3  10      153.33      145.73      6.49 o 
   5   3  10       18.08       20.53      2.16 o 
   6   3  10        0.22        1.34      1.04 o 
   0   4  10      336.77      321.87     48.31 o 
   1   4  10      133.70      141.52     13.61 o 
   2   4  10       19.98       30.63      3.00 o 
   3   4  10      272.26      276.52     20.84 o 
   4   4  10       10.46        9.26      1.51 o 
   5   4  10       11.42       14.23      1.69 o 
   6   4  10        5.47        6.29      1.47 o 
   0   5  10      225.45      237.58     34.98 o 
   1   5  10       74.52       73.73      7.16 o 
   2   5  10       16.41       17.95      1.67 o 
   3   5  10      109.33      112.57      8.66 o 
   4   5  10        1.77        1.56      0.95 o 
   5   5  10        7.21        8.82      1.39 o 
   0   6  10       11.30       11.33      2.24 o 
   1   6  10       63.10       67.24      7.50 o 
   2   6  10       22.38       26.04      2.83 o 
   3   6  10       15.98       15.59      1.91 o 
   4   6  10        7.39        4.00      1.11 o 
   5   6  10        5.22        5.98      1.30 o 
   0   7  10       35.71       36.95      6.76 o 
   1   7  10       73.49       78.88     10.64 o 
   2   7  10      118.20      111.27      5.34 o 
   3   7  10       16.85       16.20      1.81 o 
   4   7  10        9.60       11.28      1.61 o 
   0   8  10        2.72        2.06      1.28 o 
   1   8  10        4.49        4.96      1.19 o 
   2   8  10       35.65       35.21      2.60 o 
   3   8  10        4.08        3.09      1.29 o 
   0   9  10        8.45        4.80      1.99 o 
   1   9  10        4.80        5.02      1.33 o 
   1   0  11     1992.31     2625.54    268.20 o 
   2   0  11     1362.57     1707.34    110.55 o 
   3   0  11      221.75      225.31      8.91 o 
   4   0  11       77.41       69.37      3.94 o 
   5   0  11       39.03       48.59      4.68 o 
   6   0  11        0.07       -0.52      1.31 o 
   0   1  11     2364.00     3030.54    310.80 o 
   1   1  11      174.40      235.33     18.23 o 
   2   1  11      875.05     1090.19     71.06 o 
   3   1  11      319.80      361.99     19.67 o 
   4   1  11      602.76      592.34     25.23 o 
   5   1  11       12.67       13.63      1.40 o 
   6   1  11       27.90       32.31      3.15 o 
   0   2  11      355.27      377.91     54.53 o 
   1   2  11      529.79      607.22     49.07 o 
   2   2  11      364.62      435.54     29.44 o 
   3   2  11      240.65      256.00     14.62 o 
   4   2  11      317.09      312.48     13.24 o 
   5   2  11       35.84       41.09      2.33 o 
   6   2  11        7.82        9.71      2.35 o 
   0   3  11        5.02        5.88      1.73 o 
   1   3  11      619.10      648.19     56.16 o 
   2   3  11      201.89      200.09     13.58 o 
   3   3  11       60.27       52.31      3.17 o 
   4   3  11      254.02      235.37     10.56 o 
   5   3  11        5.09        7.06      1.55 o 
   6   3  11       14.31       20.81      2.46 o 
   0   4  11      366.37      330.75     55.13 o 
   1   4  11      342.08      366.29     40.34 o 
   2   4  11       13.90       16.43      1.29 o 
   3   4  11       52.77       54.25      3.70 o 
   4   4  11       89.72       91.58      4.30 o 
   5   4  11        8.92        8.50      1.58 o 
   6   4  11        5.25        6.31      1.75 o 
   0   5  11       80.93       94.90     15.10 o 
   1   5  11       59.77       62.75      6.60 o 
   2   5  11        6.16        7.24      0.91 o 
   3   5  11       98.65      102.51      8.45 o 
   4   5  11       30.19       33.30      2.66 o 
   5   5  11       11.24       15.41      2.28 o 
   0   6  11        0.26       -0.15      0.89 o 
   1   6  11       47.39       46.40      5.14 o 
   2   6  11       28.62       31.74      2.39 o 
   3   6  11       34.65       35.82      2.68 o 
   4   6  11       10.40       11.54      1.66 o 
   5   6  11       17.73       21.01      2.11 o 
   0   7  11       13.76       16.77      3.51 o 
   1   7  11       12.79       15.46      2.02 o 
   2   7  11       13.61       12.69      1.57 o 
   3   7  11       19.11       16.53      2.08 o 
   4   7  11       19.00       23.61      2.59 o 
   0   8  11        0.66        0.79      1.18 o 
   1   8  11        2.91        2.58      1.03 o 
   2   8  11        5.38        5.63      1.35 o 
   3   8  11        3.53        2.19      1.24 o 
   0   9  11        2.58        4.51      1.90 o 
   1   9  11        0.78        1.65      1.11 o 
   0   0  12      704.03     1024.63     15.72 o 
   1   0  12      868.30     1127.63    109.76 o 
   2   0  12     2301.18     2944.09    235.28 o 
   3   0  12        1.78        2.20      0.88 o 
   4   0  12      127.25      115.85      6.90 o 
   5   0  12       24.01       24.10      2.54 o 
   6   0  12        4.46        6.07      2.13 o 
   0   1  12      215.92      238.83     23.05 o 
   1   1  12      602.61      787.54     77.00 o 
   2   1  12      223.47      243.53     14.43 o 
   3   1  12       93.34      116.47      8.28 o 
   4   1  12       65.09       65.35      3.20 o 
   5   1  12      140.91      143.09      8.87 o 
   6   1  12        4.80        6.55      1.53 o 
   0   2  12      109.72      113.04     16.98 o 
   1   2  12      639.38      741.07     68.95 o 
   2   2  12       90.88      102.58      6.66 o 
   3   2  12      874.04      869.27     37.98 o 
   4   2  12        3.69        4.20      0.92 o 
   5   2  12       29.19       34.41      3.41 o 
   6   2  12        2.84        6.08      2.61 o 
   0   3  12      777.68      834.48    188.54 o 
   1   3  12       13.15       18.61      2.48 o 
   2   3  12       79.09       82.36      6.96 o 
   3   3  12       78.13       72.10      3.82 o 
   4   3  12       63.21       63.11      3.81 o 
   5   3  12        6.88        7.51      1.33 o 
   6   3  12        5.65        7.72      2.55 o 
   0   4  12      441.25      442.60     97.31 o 
   1   4  12      151.17      173.44     19.08 o 
   2   4  12       84.27       70.43      4.12 o 
   3   4  12      339.47      332.98     23.41 o 
   4   4  12       70.29       70.18      2.85 o 
   5   4  12        0.81        2.31      1.17 o 
   6   4  12        1.26        1.95      1.46 o 
   0   5  12       10.98       12.11      2.37 o 
   1   5  12        9.07        9.53      1.50 o 
   2   5  12      104.86      112.96     10.81 o 
   3   5  12       19.24       16.18      1.71 o 
   4   5  12       39.52       40.19      3.63 o 
   5   5  12       23.24       22.61      2.36 o 
   0   6  12       52.32       61.87     13.18 o 
   1   6  12        9.54       11.95      1.71 o 
   2   6  12      163.77      172.50     17.29 o 
   3   6  12        1.31        1.65      1.02 o 
   4   6  12        6.06        7.14      1.44 o 
   5   6  12        7.40        7.44      1.46 o 
   0   7  12       24.26       27.17      6.95 o 
   1   7  12       22.34       26.27      3.68 o 
   2   7  12        1.34        1.82      0.87 o 
   3   7  12        3.31        2.16      1.21 o 
   4   7  12        1.16        1.70      1.04 o 
   0   8  12        0.91        2.10      1.31 o 
   1   8  12        7.29        7.44      1.25 o 
   2   8  12       12.29       11.63      1.76 o 
   3   8  12        1.93        3.73      1.51 o 
   0   9  12        4.94        6.07      1.85 o 
   1   9  12        0.47       -0.13      1.03 o 
   1   0  13      147.28      187.97     17.11 o 
   2   0  13     1513.26     1839.86    146.96 o 
   3   0  13       44.03       53.16      3.63 o 
   4   0  13      504.15      497.21     47.27 o 
   5   0  13        1.35        1.28      1.18 o 
   6   0  13        2.14        4.25      2.77 o 
   0   1  13      163.03      182.33     15.87 o 
   1   1  13      570.43      773.37     58.99 o 
   2   1  13      273.46      305.63     21.22 o 
   3   1  13       70.88       67.88      3.98 o 
   4   1  13       23.18       26.24      2.14 o 
   5   1  13       40.54       38.90      3.50 o 
   6   1  13       12.32       12.84      1.86 o 
   0   2  13       31.63       34.87      4.32 o 
   1   2  13     1307.71     1441.26    134.71 o 
   2   2  13      130.79      160.09     12.70 o 
   3   2  13      240.51      228.26     10.44 o 
   4   2  13      106.02      116.72      7.04 o 
   5   2  13       58.39       72.37      4.25 o 
   6   2  13        3.91        5.70      2.04 o 
   0   3  13       29.21       24.87      4.37 o 
   1   3  13       31.01       28.03      3.82 o 
   2   3  13      467.18      455.91     47.01 o 
   3   3  13      103.02      101.40      6.35 o 
   4   3  13      137.72      133.97      6.36 o 
   5   3  13        6.59        6.89      1.28 o 
   6   3  13        0.78        1.30      1.45 o 
   0   4  13      249.59      234.86     61.94 o 
   1   4  13       14.36       20.72      3.57 o 
   2   4  13       45.42       44.35      3.60 o 
   3   4  13       71.35       82.09      7.94 o 
   4   4  13       32.22       30.97      2.19 o 
   5   4  13       11.72       12.47      1.88 o 
   0   5  13      244.40      245.00     42.04 o 
   1   5  13       35.32       37.43      5.13 o 
   2   5  13       14.81       14.97      1.62 o 
   3   5  13       12.44       11.84      1.48 o 
   4   5  13       11.85       10.38      1.62 o 
   5   5  13        6.26        6.45      1.42 o 
   0   6  13      119.76      143.07     25.78 o 
   1   6  13       42.43       45.67      6.56 o 
   2   6  13      179.79      183.16     18.40 o 
   3   6  13        8.52        7.66      1.48 o 
   4   6  13       10.33       11.15      2.06 o 
   0   7  13       42.50       49.67     10.38 o 
   1   7  13      101.58      119.73     18.39 o 
   2   7  13        6.00        7.00      1.15 o 
   3   7  13        9.19        8.65      1.83 o 
   4   7  13        6.23        7.52      1.63 o 
   0   8  13        0.15        0.02      1.23 o 
   1   8  13        2.51        3.98      1.05 o 
   2   8  13        0.04       -0.26      0.95 o 
   3   8  13        8.06        7.55      2.25 o 
   0   0  14      476.07      521.12     76.71 o 
   1   0  14        2.20        3.90      0.96 o 
   2   0  14      414.88      488.58     40.89 o 
   3   0  14        4.63        3.17      1.00 o 
   4   0  14        8.67       11.07      1.78 o 
   5   0  14       29.29       32.87      2.95 o 
   6   0  14        6.96        5.59      1.62 o 
   0   1  14      287.66      327.42     26.18 o 
   1   1  14       86.17       96.78      4.65 o 
   2   1  14        2.59        4.95      0.68 o 
   3   1  14       78.45       93.25      5.55 o 
   4   1  14      160.39      149.34      9.22 o 
   5   1  14       53.89       57.38      4.22 o 
   6   1  14        7.99       11.16      1.41 o 
   0   2  14      436.69      450.33     65.40 o 
   1   2  14       47.05       48.92      4.48 o 
   2   2  14      188.03      216.53     17.23 o 
   3   2  14      690.12      712.81     34.19 o 
   4   2  14       34.85       35.81      2.55 o 
   5   2  14       51.25       57.82      3.07 o 
   6   2  14        3.91        3.82      1.58 o 
   0   3  14        5.27        6.68      1.12 o 
   1   3  14      219.09      224.49     24.52 o 
   2   3  14        7.42        6.28      0.94 o 
   3   3  14      172.98      163.50     10.40 o 
   4   3  14       69.48       68.88      3.61 o 
   5   3  14        8.84       10.60      1.55 o 
   6   3  14        5.71        6.25      2.21 o 
   0   4  14      153.61      139.47     33.80 o 
   1   4  14       33.57       34.05      5.32 o 
   2   4  14       82.73       82.23      8.33 o 
   3   4  14       86.87       94.44      6.68 o 
   4   4  14       10.97       13.07      1.59 o 
   5   4  14        0.18       -0.20      0.92 o 
   0   5  14       77.04       83.77     32.06 o 
   1   5  14       12.38       11.47      1.75 o 
   2   5  14       28.68       27.68      3.01 o 
   3   5  14       48.03       51.67      4.90 o 
   4   5  14        1.15        1.09      0.91 o 
   5   5  14       23.98       25.69      2.53 o 
   0   6  14       59.83       61.83      9.74 o 
   1   6  14       63.41       65.14     10.52 o 
   2   6  14      128.02      128.71     13.47 o 
   3   6  14        2.05        1.87      1.06 o 
   4   6  14       14.98       15.93      2.04 o 
   0   7  14        3.07        3.93      1.58 o 
   1   7  14       47.42       56.37      9.40 o 
   2   7  14        4.49        3.93      0.98 o 
   3   7  14       14.99       16.00      2.29 o 
   4   7  14        7.79       11.60      1.91 o 
   0   8  14        0.01       -1.08      1.14 o 
   1   8  14       26.73       36.24      6.51 o 
   2   8  14        1.78        1.91      1.34 o 
   1   0  15      522.08      648.72     70.50 o 
   2   0  15      164.62      211.33     30.99 o 
   3   0  15       61.68       71.98      8.66 o 
   4   0  15       52.18       63.25      6.40 o 
   5   0  15       26.74       31.16      2.96 o 
   6   0  15        0.56       -0.45      1.09 o 
   0   1  15        0.17        0.19      0.53 o 
   1   1  15      275.95      307.84     24.37 o 
   2   1  15      103.14      120.27     14.82 o 
   3   1  15       15.74       15.32      1.43 o 
   4   1  15        6.41       10.36      1.24 o 
   5   1  15       20.77       24.49      1.90 o 
   6   1  15        2.03        2.92      1.00 o 
   0   2  15       76.59       75.61     11.06 o 
   1   2  15      162.34      163.09     15.51 o 
   2   2  15       63.23       63.77      4.78 o 
   3   2  15       21.85       22.37      1.73 o 
   4   2  15      157.71      152.00      9.86 o 
   5   2  15        3.85        3.23      1.08 o 
   6   2  15        1.04        2.52      1.04 o 
   0   3  15       21.18       26.94      5.17 o 
   1   3  15      122.51      117.00     15.13 o 
   2   3  15       42.17       44.03      3.81 o 
   3   3  15      119.67      105.33      6.81 o 
   4   3  15       42.98       43.85      3.60 o 
   5   3  15       12.46       16.54      1.80 o 
   6   3  15        5.75        9.56      2.05 o 
   0   4  15      335.56      329.34     77.53 o 
   1   4  15      109.29      100.62     16.44 o 
   2   4  15       37.65       41.89      5.36 o 
   3   4  15      183.00      182.53     14.63 o 
   4   4  15       22.55       22.93      2.01 o 
   5   4  15       12.56       13.22      1.88 o 
   0   5  15       12.83       18.62      8.43 o 
   1   5  15      101.72      102.13     15.98 o 
   2   5  15       50.16       50.96      6.12 o 
   3   5  15        2.89        4.05      1.07 o 
   4   5  15        4.53        4.85      1.21 o 
   5   5  15       10.84       11.57      1.86 o 
   0   6  15        0.58        1.10      1.47 o 
   1   6  15       63.01       70.58     11.78 o 
   2   6  15        5.42        5.76      1.12 o 
   3   6  15        3.25        3.81      1.11 o 
   4   6  15       25.48       29.10      2.69 o 
   0   7  15       28.64       36.68     13.09 o 
   1   7  15        0.56        0.33      0.98 o 
   2   7  15       23.73       28.86      5.39 o 
   3   7  15        0.65        1.04      1.07 o 
   0   8  15        0.00        0.57      1.33 o 
   1   8  15        1.20        1.19      1.07 o 
   2   8  15        9.94       11.74      3.11 o 
   0   0  16      137.49      168.94     23.12 o 
   1   0  16      279.92      327.34     32.53 o 
   2   0  16       50.17       47.87      7.16 o 
   3   0  16      128.49      186.48     18.90 o 
   4   0  16       82.34       89.76      9.32 o 
   5   0  16       34.35       39.92      6.15 o 
   6   0  16        3.08        4.15      1.52 o 
   0   1  16        3.37        9.08      3.24 o 
   1   1  16      173.47      203.26     14.97 o 
   2   1  16        8.88       10.51      1.09 o 
   3   1  16      189.94      190.89     16.23 o 
   4   1  16       23.38       25.24      2.16 o 
   5   1  16        0.55        0.24      0.81 o 
   6   1  16        0.58        1.13      0.89 o 
   0   2  16       20.35       25.99      1.80 o 
   1   2  16       69.82       83.52      6.31 o 
   2   2  16      196.70      205.57     23.99 o 
   3   2  16       17.06       15.17      1.51 o 
   4   2  16        8.87        9.92      1.41 o 
   5   2  16        2.72        4.22      1.12 o 
   6   2  16        0.28        0.35      0.88 o 
   0   3  16       40.01       32.73      4.52 o 
   1   3  16       77.89       75.63     10.05 o 
   2   3  16        2.54        3.03      0.87 o 
   3   3  16       67.96       72.22      6.29 o 
   4   3  16        8.83        9.84      1.43 o 
   5   3  16       18.66       21.79      2.08 o 
   0   4  16       92.28       74.96     15.96 o 
   1   4  16       43.25       46.83      8.10 o 
   2   4  16       92.61       97.05     13.66 o 
   3   4  16        0.57        0.98      0.81 o 
   4   4  16       53.50       51.53      3.71 o 
   5   4  16        8.00       10.92      1.69 o 
   0   5  16        5.15        4.91      3.45 o 
   1   5  16      148.90      140.11     24.65 o 
   2   5  16        6.31        4.85      1.06 o 
   3   5  16       30.91       31.70      4.70 o 
   4   5  16        1.11        0.65      0.83 o 
   5   5  16        5.97        7.81      1.54 o 
   0   6  16        7.34        6.79      2.77 o 
   1   6  16       80.20       86.59     15.04 o 
   2   6  16        0.38        1.24      0.91 o 
   3   6  16       26.12       23.62      3.70 o 
   4   6  16       10.27       11.78      1.76 o 
   0   7  16       69.59       83.89     32.82 o 
   1   7  16       19.33       27.50      4.19 o 
   2   7  16        9.69       11.14      2.90 o 
   3   7  16        0.86        2.33      1.31 o 
   0   8  16        0.01       -0.46      1.62 o 
   1   8  16        3.49        3.74      1.24 o 
   2   8  16        1.23        0.72      1.92 o 
   1   0  17      118.45      124.04      9.89 o 
   2   0  17        0.00        0.98      0.74 o 
   3   0  17       46.01       58.93      9.31 o 
   4   0  17        4.52        6.43      1.60 o 
   5   0  17        5.43        3.35      1.34 o 
   6   0  17        0.40        3.23      1.35 o 
   0   1  17      113.08      137.48     10.86 o 
   1   1  17       78.95       81.27      4.33 o 
   2   1  17      177.23      204.67     22.69 o 
   3   1  17        9.70       11.69      1.88 o 
   4   1  17       22.39       21.66      2.18 o 
   5   1  17       19.06       27.94      3.14 o 
   6   1  17        5.97        6.78      1.21 o 
   0   2  17       11.32       12.28      1.49 o 
   1   2  17       36.92       38.01      3.20 o 
   2   2  17        6.21        8.45      1.33 o 
   3   2  17       15.67       17.36      1.65 o 
   4   2  17        7.73        7.69      1.29 o 
   5   2  17        3.77        3.43      1.22 o 
   6   2  17        8.72       12.53      2.11 o 
   0   3  17       72.43       62.27     11.48 o 
   1   3  17       63.17       62.59      8.80 o 
   2   3  17      168.89      168.06     23.93 o 
   3   3  17       73.74       65.38      5.40 o 
   4   3  17       11.73       12.71      1.60 o 
   5   3  17        1.65        0.51      0.92 o 
   0   4  17      600.15      550.47    134.67 o 
   1   4  17        9.70        7.61      1.51 o 
   2   4  17       23.93       23.10      3.65 o 
   3   4  17       73.83       72.78      5.79 o 
   4   4  17        8.75        8.30      1.32 o 
   5   4  17        5.92        6.59      1.40 o 
   0   5  17       51.33       66.19     26.99 o 
   1   5  17       64.60       64.25     12.35 o 
   2   5  17       28.15       28.83      5.52 o 
   3   5  17       29.16       33.29      3.32 o 
   4   5  17        2.86        1.38      0.89 o 
   0   6  17        0.68        0.68      1.46 o 
   1   6  17       44.84       55.67      9.72 o 
   2   6  17        5.99        8.84      1.64 o 
   3   6  17        5.89        6.52      1.25 o 
   4   6  17        3.93        5.07      1.39 o 
   0   7  17        6.14        3.99      2.18 o 
   1   7  17        8.52        9.85      2.43 o 
   2   7  17       55.75       65.07      8.67 o 
   3   7  17        2.14        2.66      1.22 o 
   0   8  17       17.56       25.38     10.32 o 
   1   8  17        6.66        8.61      1.86 o 
   0   0  18      273.68      285.52     24.39 o 
   1   0  18       33.97       37.63      3.42 o 
   2   0  18        0.36       -0.03      0.77 o 
   3   0  18      131.95      141.17     19.29 o 
   4   0  18       58.20       68.83      8.32 o 
   5   0  18        0.00       -0.50      1.02 o 
   6   0  18        6.75       10.96      3.40 o 
   0   1  18       43.10       39.16      2.25 o 
   1   1  18      137.53      132.00     13.69 o 
   2   1  18       60.59       68.63      7.30 o 
   3   1  18       32.70       30.95      2.99 o 
   4   1  18       14.59       12.98      1.57 o 
   5   1  18        7.50        7.71      1.24 o 
   6   1  18        3.71        6.26      1.27 o 
   0   2  18       61.11       55.81      8.10 o 
   1   2  18       94.73      101.40     10.43 o 
   2   2  18       40.79       44.46      5.65 o 
   3   2  18      156.48      150.93     12.71 o 
   4   2  18       29.74       31.76      4.13 o 
   5   2  18        5.21        3.70      1.22 o 
   0   3  18      261.84      234.50     46.51 o 
   1   3  18       18.57       22.96      3.00 o 
   2   3  18       21.54       20.76      2.98 o 
   3   3  18       12.94       13.77      1.56 o 
   4   3  18       69.39       64.91      5.44 o 
   5   3  18        4.11        5.34      1.25 o 
   0   4  18       46.31       51.24     18.28 o 
   1   4  18      186.04      171.02     30.73 o 
   2   4  18       15.44       13.83      2.76 o 
   3   4  18        4.49        4.85      1.14 o 
   4   4  18        1.64        0.76      0.92 o 
   5   4  18       17.28       22.17      3.91 o 
   0   5  18        2.35        1.72      1.59 o 
   1   5  18       64.37       64.49     10.84 o 
   2   5  18       50.59       54.28      9.25 o 
   3   5  18        1.58        1.54      0.91 o 
   4   5  18        3.34        3.11      1.04 o 
   0   6  18       28.59       27.88      9.44 o 
   1   6  18       26.40       34.28      6.59 o 
   2   6  18        1.14        2.04      1.16 o 
   3   6  18        4.26        6.24      1.31 o 
   4   6  18        4.31        4.91      1.36 o 
   0   7  18        0.07        0.91      1.76 o 
   1   7  18        5.54        6.12      1.61 o 
   2   7  18        0.08       -0.15      1.49 o 
   3   7  18        1.05        1.77      1.34 o 
   0   8  18        8.61        8.24      5.66 o 
   1   8  18        9.09        7.94      2.96 o 
   1   0  19      320.30      347.46     25.60 o 
   2   0  19      101.38      105.29     15.63 o 
   3   0  19      117.65      111.58     12.06 o 
   4   0  19        6.24        8.85      3.05 o 
   5   0  19        5.58        9.43      2.02 o 
   0   1  19       41.69       38.47      4.30 o 
   1   1  19       18.51       22.37      1.59 o 
   2   1  19       86.31       97.52     10.68 o 
   3   1  19       17.23       17.71      2.23 o 
   4   1  19       73.22       68.04      6.07 o 
   5   1  19        1.31        1.44      1.00 o 
   0   2  19      282.97      279.55     36.52 o 
   1   2  19       80.47       84.05      7.85 o 
   2   2  19       15.46       13.18      2.99 o 
   3   2  19       11.86       10.11      1.53 o 
   4   2  19        0.03        0.90      1.41 o 
   5   2  19       16.53       17.39      2.14 o 
   0   3  19       59.59       54.70     12.36 o 
   1   3  19       55.46       50.31      6.71 o 
   2   3  19      149.07      145.58     19.61 o 
   3   3  19       63.73       61.62      5.30 o 
   4   3  19        6.53        6.30      1.27 o 
   5   3  19        2.06        3.54      1.08 o 
   0   4  19       34.67       25.37      7.67 o 
   1   4  19       45.82       47.64      7.24 o 
   2   4  19        2.89        3.02      1.16 o 
   3   4  19       23.74       29.43      2.27 o 
   4   4  19       14.35       13.58      1.68 o 
   5   4  19       10.73       13.51      1.75 o 
   0   5  19       44.47       53.08     16.11 o 
   1   5  19        4.17        5.02      1.35 o 
   2   5  19       53.01       56.38      9.66 o 
   3   5  19       11.76       11.18      1.50 o 
   4   5  19        6.31        6.89      1.35 o 
   0   6  19       65.69       63.36     25.83 o 
   1   6  19       18.21       19.07      4.37 o 
   2   6  19        7.43        9.12      1.90 o 
   3   6  19        9.92       11.72      2.21 o 
   0   7  19       73.52       87.98     29.17 o 
   1   7  19        2.05        2.46      1.45 o 
   2   7  19       19.07       17.37      4.94 o 
   0   0  20      194.00      182.95     13.67 o 
   1   0  20      211.99      192.68     19.41 o 
   2   0  20        0.19        0.53      0.91 o 
   3   0  20       63.62       65.03      4.37 o 
   4   0  20        9.24        7.61      2.85 o 
   5   0  20        0.00        0.29      1.14 o 
   0   1  20      304.92      281.23     33.78 o 
   1   1  20      157.39      148.90     10.02 o 
   2   1  20      229.19      233.07     25.44 o 
   3   1  20        0.30       -0.10      0.79 o 
   4   1  20       46.69       48.01      3.69 o 
   5   1  20        4.71        4.82      1.15 o 
   0   2  20        9.94        9.28      1.52 o 
   1   2  20       25.62       24.84      2.13 o 
   2   2  20       62.07       60.90      8.11 o 
   3   2  20        7.99        7.31      1.40 o 
   4   2  20        4.19        3.07      0.98 o 
   5   2  20        3.75        5.35      1.27 o 
   0   3  20        0.59        0.86      1.07 o 
   1   3  20      154.94      147.36     19.87 o 
   2   3  20       12.64       11.48      1.94 o 
   3   3  20        2.59        4.69      1.22 o 
   4   3  20        0.40        1.06      0.87 o 
   5   3  20        4.39        4.07      1.29 o 
   0   4  20       54.91       55.08     16.51 o 
   1   4  20       16.25       17.88      2.14 o 
   2   4  20      236.96      222.58     37.23 o 
   3   4  20       22.61       23.44      3.98 o 
   4   4  20        7.64        7.72      1.65 o 
   0   5  20       50.33       41.87     10.81 o 
   1   5  20       36.37       35.97      6.03 o 
   2   5  20       74.60       75.68     12.66 o 
   3   5  20        2.97        2.83      1.18 o 
   4   5  20        1.25        2.34      1.01 o 
   0   6  20       23.42       20.81      6.75 o 
   1   6  20       31.35       30.43      7.42 o 
   2   6  20        1.35        0.17      1.19 o 
   3   6  20       14.36       14.63      2.79 o 
   0   7  20       55.46       80.10     33.54 o 
   1   7  20       19.55       21.37      5.56 o 
   2   7  20       14.04       18.51      3.61 o 
   1   0  21      293.69      277.90     19.74 o 
   2   0  21      198.56      206.12     29.38 o 
   3   0  21        0.07        0.96      1.11 o 
   4   0  21        0.68       -0.18      1.13 o 
   5   0  21        4.25        6.86      2.97 o 
   0   1  21      698.24      697.98     58.57 o 
   1   1  21       40.44       41.35      2.11 o 
   2   1  21       58.35       49.01      4.46 o 
   3   1  21        4.46        4.74      1.11 o 
   4   1  21        8.88        8.68      1.61 o 
   5   1  21        7.44        7.00      1.35 o 
   0   2  21       68.36       73.64     11.49 o 
   1   2  21      137.75      131.63     12.01 o 
   2   2  21       23.81       22.15      2.82 o 
   3   2  21      114.93      104.08     14.38 o 
   4   2  21        2.40        2.28      1.04 o 
   5   2  21        9.64        9.95      1.53 o 
   0   3  21      361.43      335.27     62.91 o 
   1   3  21       88.73       79.03     11.17 o 
   2   3  21       96.18       95.94     13.13 o 
   3   3  21       13.04       11.92      1.89 o 
   4   3  21        0.36        1.69      0.91 o 
   5   3  21        2.39        2.45      1.22 o 
   0   4  21      119.93      114.72     31.15 o 
   1   4  21      123.67      117.93     18.71 o 
   2   4  21       51.34       48.99      7.95 o 
   3   4  21        4.91        4.07      1.29 o 
   4   4  21        7.74        8.08      1.45 o 
   0   5  21       86.55       90.23     23.87 o 
   1   5  21       65.17       70.62     15.92 o 
   2   5  21        2.69        4.42      1.34 o 
   3   5  21       24.34       25.49      2.47 o 
   4   5  21        4.43        3.31      1.21 o 
   0   6  21       39.07       35.33     10.16 o 
   1   6  21       75.02       72.21     14.46 o 
   2   6  21        3.63        3.86      1.67 o 
   3   6  21        0.53       -0.15      1.00 o 
   0   7  21        4.00        5.07      3.21 o 
   1   7  21        1.47        2.43      1.42 o 
   2   7  21        4.90        4.71      2.08 o 
   0   0  22      280.97      284.82     27.65 o 
   1   0  22       23.64       20.23      1.87 o 
   2   0  22       16.57       20.93      3.89 o 
   3   0  22       62.77       45.78      4.06 o 
   4   0  22        0.98        1.00      1.35 o 
   5   0  22        4.98        6.39      2.07 o 
   0   1  22      364.02      334.32     25.41 o 
   1   1  22      253.22      239.60     12.25 o 
   2   1  22       28.94       27.31      4.30 o 
   3   1  22       23.42       23.54      3.74 o 
   4   1  22        4.49        3.40      1.18 o 
   5   1  22       13.12       16.05      2.13 o 
   0   2  22        2.99        2.50      1.19 o 
   1   2  22       75.96       67.20      8.05 o 
   2   2  22      228.28      213.48     22.37 o 
   3   2  22       56.52       53.49      9.04 o 
   4   2  22        1.80        2.04      1.14 o 
   5   2  22        7.16       10.48      1.67 o 
   0   3  22       92.07       87.57     16.72 o 
   1   3  22       95.64       85.71     12.39 o 
   2   3  22      110.45      106.92     16.29 o 
   3   3  22        7.61        7.11      1.42 o 
   4   3  22       32.19       33.73      3.69 o 
   0   4  22        3.44        4.90      1.89 o 
   1   4  22       40.25       36.66      5.94 o 
   2   4  22        0.47        1.37      1.06 o 
   3   4  22        5.07        3.48      1.15 o 
   4   4  22        4.55        4.30      1.28 o 
   0   5  22       62.63       64.45     21.29 o 
   1   5  22       59.63       63.69     12.36 o 
   2   5  22       11.35        9.70      2.33 o 
   3   5  22       19.27       23.27      4.12 o 
   0   6  22        5.28        6.51      4.18 o 
   1   6  22        2.17        2.01      1.33 o 
   2   6  22       16.36       16.32      3.27 o 
   3   6  22        4.08        6.00      1.48 o 
   0   7  22       14.10       13.72      6.55 o 
   1   7  22       31.44       31.79      6.90 o 
   1   0  23      223.58      240.96     19.94 o 
   2   0  23        7.86        8.08      1.62 o 
   3   0  23        0.51        1.47      1.65 o 
   4   0  23        0.44       -0.01      1.17 o 
   5   0  23        4.08        2.83      1.81 o 
   0   1  23      153.60      155.61      7.60 o 
   1   1  23      224.48      213.50     14.71 o 
   2   1  23       37.74       38.26      3.21 o 
   3   1  23       96.35       89.08      8.77 o 
   4   1  23        2.40        2.80      1.01 o 
   5   1  23       10.41       12.49      2.02 o 
   0   2  23       19.39       21.53      4.56 o 
   1   2  23       28.19       23.48      2.47 o 
   2   2  23       73.81       66.75      7.93 o 
   3   2  23       10.55       12.58      2.45 o 
   4   2  23        3.92        3.99      1.28 o 
   0   3  23      341.99      295.05     65.48 o 
   1   3  23       62.90       53.55      7.24 o 
   2   3  23       10.10       12.64      1.88 o 
   3   3  23       12.24       14.03      1.95 o 
   4   3  23        8.59        9.98      1.66 o 
   0   4  23      117.53      125.95     41.19 o 
   1   4  23       37.26       40.55      6.22 o 
   2   4  23       24.97       26.71      4.58 o 
   3   4  23       18.23       17.65      2.37 o 
   4   4  23       10.29       13.43      1.93 o 
   0   5  23       20.91       18.12      5.14 o 
   1   5  23       12.77       16.90      4.35 o 
   2   5  23        4.10        6.16      1.46 o 
   3   5  23        8.22       10.16      2.06 o 
   0   6  23        0.02        0.15      1.83 o 
   1   6  23        9.89       10.93      2.34 o 
   2   6  23       11.49       16.11      5.46 o 
   0   0  24       94.07       76.83      6.31 o 
   1   0  24      253.31      257.71     21.24 o 
   2   0  24       77.49       76.02      9.94 o 
   3   0  24       29.67       24.57      3.37 o 
   4   0  24        6.96        6.32      3.45 o 
   0   1  24      257.80      247.53     10.86 o 
   1   1  24      225.51      210.08     10.75 o 
   2   1  24       88.21       70.00      5.80 o 
   3   1  24       44.90       35.34      2.84 o 
   4   1  24        1.21        1.36      0.86 o 
   0   2  24       74.41       70.26      8.17 o 
   1   2  24       93.82       83.87      9.79 o 
   2   2  24       11.84       13.92      2.17 o 
   3   2  24       12.36        9.36      1.96 o 
   4   2  24        0.78        0.68      0.95 o 
   0   3  24        2.14        3.92      1.86 o 
   1   3  24       28.18       31.94      6.34 o 
   2   3  24       55.53       51.91      7.62 o 
   3   3  24        3.17        4.74      1.33 o 
   4   3  24       13.52       16.57      2.15 o 
   0   4  24       10.21       14.20      5.06 o 
   1   4  24        3.33        4.01      1.69 o 
   2   4  24       10.46       10.33      1.74 o 
   3   4  24        6.33        4.98      1.85 o 
   0   5  24       17.45       19.83      8.27 o 
   1   5  24       18.35       21.77      4.26 o 
   2   5  24       36.39       33.29      5.81 o 
   3   5  24        1.01        1.56      1.22 o 
   0   6  24       77.30       84.56     26.07 o 
   1   6  24        6.05        5.74      2.01 o 
   2   6  24        7.62       11.35      2.61 o 
   1   0  25        2.53        4.50      1.48 o 
   2   0  25       83.43       65.51      6.67 o 
   3   0  25       12.35       10.05      2.38 o 
   4   0  25       45.63       39.10      5.86 o 
   0   1  25       80.54       68.85      4.47 o 
   1   1  25      131.39      120.16      6.75 o 
   2   1  25       12.15       11.67      1.96 o 
   3   1  25        2.83        4.29      1.31 o 
   4   1  25        2.83        3.79      1.18 o 
   0   2  25       49.00       42.68      6.44 o 
   1   2  25      161.19      137.22     14.60 o 
   2   2  25       25.39       22.81      3.22 o 
   3   2  25        6.21        5.35      1.70 o 
   4   2  25        0.91        0.49      0.88 o 
   0   3  25       67.58       72.26     19.24 o 
   1   3  25       54.17       56.89      9.66 o 
   2   3  25        6.89        6.03      1.44 o 
   3   3  25        6.28        5.21      1.47 o 
   4   3  25       19.50       24.34      4.87 o 
   0   4  25       68.59       69.32     24.91 o 
   1   4  25       26.19       26.94      4.59 o 
   2   4  25        5.22        5.83      1.45 o 
   3   4  25        0.62        1.05      1.06 o 
   0   5  25        3.13        3.36      2.33 o 
   1   5  25       13.10       16.94      2.53 o 
   2   5  25       16.49       17.04      4.58 o 
   0   6  25       11.61       11.96      6.43 o 
   1   6  25        5.98        6.49      2.16 o 
   0   0  26      179.87      144.65     20.54 o 
   1   0  26       43.47       43.91      5.08 o 
   2   0  26        1.51        2.60      1.62 o 
   3   0  26        0.02        0.32      1.31 o 
   4   0  26        0.15        1.03      1.47 o 
   0   1  26        0.10        1.98      1.11 o 
   1   1  26        8.57        8.39      1.25 o 
   2   1  26       35.89       32.92      2.41 o 
   3   1  26        5.74        4.83      1.33 o 
   4   1  26        3.15        2.82      1.21 o 
   0   2  26        0.91        1.20      1.08 o 
   1   2  26       46.60       40.86      3.83 o 
   2   2  26       21.91       24.32      3.55 o 
   3   2  26        5.72        4.27      1.35 o 
   4   2  26        6.29        6.46      1.56 o 
   0   3  26        0.26        0.92      1.56 o 
   1   3  26        0.19        0.30      0.97 o 
   2   3  26        9.30        8.58      1.66 o 
   3   3  26        6.19        7.94      2.28 o 
   0   4  26       33.80       33.87     15.74 o 
   1   4  26       23.63       24.02      3.69 o 
   2   4  26       14.71       13.83      2.71 o 
   3   4  26        6.36        6.52      2.02 o 
   0   5  26        5.01        5.73      2.24 o 
   1   5  26        4.36        6.59      2.33 o 
   2   5  26        0.02        1.02      1.58 o 
   1   0  27        2.55        1.42      1.25 o 
   2   0  27        1.69        3.21      1.73 o 
   3   0  27        1.64        1.46      1.46 o 
   4   0  27        3.74        2.45      1.76 o 
   0   1  27       55.77       46.01      2.75 o 
   1   1  27       19.35       21.25      2.67 o 
   2   1  27        5.91        4.92      1.21 o 
   3   1  27        3.63        3.39      1.11 o 
   4   1  27        5.41        5.00      1.44 o 
   0   2  27        2.86        3.79      1.37 o 
   1   2  27        6.36        5.12      1.34 o 
   2   2  27       18.65       16.45      3.05 o 
   3   2  27        6.33        5.21      1.28 o 
   0   3  27        6.27        9.47      4.34 o 
   1   3  27        6.39        5.86      1.52 o 
   2   3  27        8.79        8.34      1.58 o 
   3   3  27       14.96       19.17      4.91 o 
   0   4  27        0.22        1.10      1.55 o 
   1   4  27        4.21        3.74      1.67 o 
   2   4  27        4.68        3.46      1.26 o 
   0   5  27       15.54       14.71      5.90 o 
   1   5  27        7.32        7.66      2.18 o 
   0   0  28       47.16       48.47      8.68 o 
   1   0  28        0.19        0.35      1.14 o 
   2   0  28       18.25       16.13      2.97 o 
   3   0  28        4.83        5.05      1.87 o 
   0   1  28       36.70       36.46      3.14 o 
   1   1  28       23.62       23.69      2.64 o 
   2   1  28       33.19       29.26      2.62 o 
   3   1  28        1.67        1.65      1.00 o 
   0   2  28       31.71       30.26      3.93 o 
   1   2  28        1.93        2.53      1.11 o 
   2   2  28        0.63        1.15      0.99 o 
   3   2  28       16.05       14.65      2.12 o 
   0   3  28        0.17        0.81      1.49 o 
   1   3  28        1.19        0.47      0.96 o 
   2   3  28        2.21        1.84      1.14 o 
   0   4  28       13.19       12.49      4.50 o 
   1   4  28        3.26        4.84      1.71 o 
   2   4  28        4.16        4.61      1.40 o 
   0   5  28        7.38        5.28      2.30 o 
   1   0  29        0.43        0.10      1.09 o 
   2   0  29        8.61       10.93      2.64 o 
   3   0  29        7.55        6.40      2.18 o 
   0   1  29        4.78        4.52      1.40 o 
   1   1  29       15.54       13.80      1.72 o 
   2   1  29       21.90       21.29      2.18 o 
   3   1  29        4.86        4.28      1.40 o 
   0   2  29       94.23       82.24     11.66 o 
   1   2  29       22.35       22.65      3.07 o 
   2   2  29        2.35        3.90      1.09 o 
   0   3  29        4.82        6.11      2.07 o 
   1   3  29        1.27        2.07      1.31 o 
   2   3  29        0.50        1.56      1.19 o 
   0   4  29        2.71        1.29      1.76 o 
   1   4  29        0.36        1.62      1.48 o 
   0   0  30       93.88       86.70      7.55 o 
   1   0  30        4.53        3.69      1.55 o 
   2   0  30        1.96        0.86      1.73 o 
   0   1  30        1.42        3.35      1.66 o 
   1   1  30       53.38       48.92      4.33 o 
   2   1  30        2.56        2.20      1.14 o 
   0   2  30        0.06        3.86      2.25 o 
   1   2  30        7.68        8.18      1.43 o 
   2   2  30        3.48        3.77      1.20 o 
   0   3  30        4.46        5.46      3.05 o 
   1   3  30        3.93        5.87      1.76 o 
   1   0  31        0.08       -0.24      1.41 o 
   2   0  31        0.20        1.05      1.89 o 
   0   1  31        0.25        2.82      1.50 o 
   1   1  31        2.11        2.27      1.01 o 
   2   1  31        1.06        1.97      1.14 o 
   0   2  31        8.08        7.47      2.89 o 
   1   2  31        9.37        8.90      1.54 o 
   0   3  31        0.68        3.69      3.05 o 
   0   0  32        8.49       19.68      4.66 o 
   1   0  32       20.79       13.88      3.09 o 
   0   1  32        2.61        8.03      2.81 o 
   1   1  32        4.41        5.53      1.36 o 
                                                 
